# Supplementary material for: Red Light Resets the Expression Pattern, Phase, and Period of the Circadian Clock in Plants: A Computational Approach
Source: Biology (Basel). 2022 Oct 9;11(10):1479. doi: 10.3390/biology11101479 (PMC9598827; doi:10.3390/biology11101479)
Supplement: Supplementary file 1 [file biology-11-01479-s001.zip]

Archive with 1 entries (1 files):
- biology-1927634-supplematary material.pdf
